# Supplementary material for: ﻿Rubustingzhouensis (Rosaceae), a new species from Fujian, China
Source: PhytoKeys. 2024 Dec 2;249:251–67. doi: 10.3897/phytokeys.249.138951 (PMC11629084; doi:10.3897/phytokeys.249.138951)
Supplement: XML Treatment for Rubus tingzhouensis [file phytokeys.249.138951-treatment1.xml]

<!DOCTYPE tp:taxon-treatment
  PUBLIC "-//TaxonX//DTD Taxonomic Treatment Publishing DTD v0 20100105//EN" "tax-treatment-NSO.dtd">
<tp:taxon-treatment xmlns:tp="http://www.plazi.org/taxpub"><tp:treatment-meta><kwd-group><label>Taxon classification</label><kwd>
                <named-content content-type="kingdom">Plantae</named-content>
              </kwd><kwd>
                <named-content content-type="order">Rosales</named-content>
              </kwd><kwd>
                <named-content content-type="family">Rosaceae</named-content>
              </kwd></kwd-group><mixed-citation publication-type="journal"><person-group><name><surname>Chen</surname><given-names>Ming</given-names></name><name><surname>Lin</surname><given-names>Gui-Can</given-names></name><name><surname>Wang</surname><given-names>Tao</given-names></name><name><surname>Zhuang</surname><given-names>Yi-Xue</given-names></name><name><surname>Yao</surname><given-names>Yi-Xin</given-names></name><name><surname>Yang</surname><given-names>Cheng-Zi</given-names></name><name><surname>Qin</surname><given-names>Yuan</given-names></name><name><surname>Lin</surname><given-names>Yan-Xiang</given-names></name><name><surname>An</surname><given-names>Chang</given-names></name></person-group><article-title>﻿<italic><tp:taxon-name><tp:taxon-name-part taxon-name-part-type="genus" reg="Rubus">Rubus</tp:taxon-name-part><tp:taxon-name-part taxon-name-part-type="species" reg="tingzhouensis">tingzhouensis</tp:taxon-name-part></tp:taxon-name></italic> (<tp:taxon-name><tp:taxon-name-part taxon-name-part-type="family">Rosaceae</tp:taxon-name-part></tp:taxon-name>), a new species from Fujian, China</article-title><source>PhytoKeys</source><day>02</day><month>12</month><year>2024</year><volume>249</volume><fpage>251</fpage><lpage>267</lpage><pub-id pub-id-type="doi">10.3897/phytokeys.249.138951</pub-id></mixed-citation></tp:treatment-meta><tp:nomenclature><label>﻿</label><tp:taxon-name>
              <object-id xmlns:xlink="http://www.w3.org/1999/xlink" content-type="arpha" xlink:type="simple">7E0D929D-4AEA-576B-B1D9-44A98979533A</object-id>
              <tp:taxon-name-part taxon-name-part-type="genus" reg="Rubus">Rubus</tp:taxon-name-part>
              <tp:taxon-name-part taxon-name-part-type="species" reg="tingzhouensis">tingzhouensis</tp:taxon-name-part>
              <object-id xmlns:xlink="http://www.w3.org/1999/xlink" content-type="ipni" xlink:type="simple">urn:lsid:ipni.org:names:77352705-1</object-id>
            </tp:taxon-name><tp:taxon-authority>C.An &amp; G.C.Lin</tp:taxon-authority><tp:taxon-status xmlns:xlink="http://www.w3.org/1999/xlink" xlink:type="simple">sp. nov.</tp:taxon-status><xref ref-type="fig" rid="F3">Figs 3</xref><xref ref-type="fig" rid="F4">, 4</xref></tp:nomenclature><tp:treatment-sec sec-type="material" id="SECID0EF6AE"><title>Type.</title><p>China • Fujian: Longyan City, Changting County, Xuancheng Town, Xiashe Village, <named-content xmlns:xlink="http://www.w3.org/1999/xlink" content-type="dwc:verbatimCoordinates" xlink:type="simple"><named-content content-type="geo-json" specific-use="{&#34;type&#34;:&#34;Point&#34;,&#34;coordinates&#34;:[116.376111,25.401667]}" id="NCID0EO6AE" xlink:type="simple">25°24'06"N, 116°22'34"E</named-content></named-content>, forests on mountain slopes, alt. ca. 351 m, 18 April 2024, <italic>C. An &amp; G.C. Lin. 240418</italic> (holotype: <named-content xmlns:xlink="http://www.w3.org/1999/xlink" content-type="dwc:institutional_code" xlink:title="South China Botanical Garden Herbarium, Chinese Academy of Sciences" xlink:href="http://grbio.org/institution/south-china-botanical-garden" xlink:type="simple">IBSC</named-content> [barcode 1021457!]; isotypes: <abbrev xmlns:xlink="http://www.w3.org/1999/xlink" xlink:title="China National Herbarium" id="ABBRID0EZ6AE" xlink:type="simple">PE</abbrev> [barcode 02468523!, 02468524!]).</p><fig id="F3" position="float" orientation="portrait"><object-id xmlns:xlink="http://www.w3.org/1999/xlink" content-type="doi" xlink:type="simple">10.3897/phytokeys.249.138951.figure3</object-id><object-id xmlns:xlink="http://www.w3.org/1999/xlink" content-type="arpha" xlink:type="simple">4214E590-555A-5A0D-820F-9521D47769F9</object-id><label>Figure 3.</label><caption><p><italic><tp:taxon-name><tp:taxon-name-part taxon-name-part-type="genus" reg="Rubus">Rubus</tp:taxon-name-part><tp:taxon-name-part taxon-name-part-type="species" reg="tingzhouensis">tingzhouensis</tp:taxon-name-part></tp:taxon-name></italic> C. An &amp; G. C. Lin <bold>A</bold> plant in natural habitat <bold>B</bold> leaf (adaxial surface) <bold>C</bold> leaf (abaxial surface) <bold>D, E, F</bold> flower and inflorescence <bold>G</bold> androecium <bold>H</bold> stamen <bold>I</bold> stigma <bold>J</bold> petal <bold>K</bold> stipule.</p></caption><graphic xmlns:xlink="http://www.w3.org/1999/xlink" xlink:href="phytokeys-249-251_article-138951__-g003.jpg" position="float" orientation="portrait" xlink:type="simple" id="oo_1188397.jpg"><uri content-type="original_file" xlink:type="simple">https://binary.pensoft.net/fig/1188397</uri></graphic></fig></tp:treatment-sec><tp:treatment-sec sec-type="diagnosis" id="SECID0EIBAG"><title>Diagnosis.</title><p>This species is similar to <italic><tp:taxon-name><tp:taxon-name-part taxon-name-part-type="genus" reg="Rubus">R.</tp:taxon-name-part><tp:taxon-name-part taxon-name-part-type="species" reg="swinhoei">swinhoei</tp:taxon-name-part></tp:taxon-name></italic> in its growth habit, with ovate to oblong-lanceolate leaf blades and botryoid inflorescences that may be terminal or axillary. However, <italic><tp:taxon-name><tp:taxon-name-part taxon-name-part-type="genus" reg="Rubus">R.</tp:taxon-name-part><tp:taxon-name-part taxon-name-part-type="species" reg="tingzhouensis">tingzhouensis</tp:taxon-name-part></tp:taxon-name></italic> can be distinguished by its dense indumentum of long, reddish-purple stipitate glands, soft setae and light yellow short trichomes on the plant surface. It also has scattered epidermal prickles, adding to its distinct appearance. Additionally, it has deeply laciniate stipules measuring 1–1.5 cm in length, which are significantly more divided than those of related species, making them a key distinguishing feature.</p><fig id="F4" position="float" orientation="portrait"><object-id xmlns:xlink="http://www.w3.org/1999/xlink" content-type="doi" xlink:type="simple">10.3897/phytokeys.249.138951.figure4</object-id><object-id xmlns:xlink="http://www.w3.org/1999/xlink" content-type="arpha" xlink:type="simple">C8D5FE33-AA0B-5588-99B9-ADD8A68C5113</object-id><label>Figure 4.</label><caption><p>Illustration of <italic><tp:taxon-name><tp:taxon-name-part taxon-name-part-type="genus" reg="Rubus">Rubus</tp:taxon-name-part><tp:taxon-name-part taxon-name-part-type="species" reg="tingzhouensis">tingzhouensis</tp:taxon-name-part></tp:taxon-name></italic> C. An &amp; G. C. Lin <bold>A</bold> habit <bold>B</bold> petal <bold>C</bold> longitudinal section of flower <bold>D</bold> free lobes of calyx <bold>E</bold> stamen <bold>F</bold> pistil <bold>G</bold> flower <bold>H</bold> stipule <bold>I</bold> bract <bold>J</bold> margin and trichome of leaf <bold>K</bold> trichome of abaxial leaf <bold>L</bold> section of leafed stem. Drawn by Yunxiao Liu.</p></caption><graphic xmlns:xlink="http://www.w3.org/1999/xlink" xlink:href="phytokeys-249-251_article-138951__-g004.jpg" position="float" orientation="portrait" xlink:type="simple" id="oo_1188398.jpg"><uri content-type="original_file" xlink:type="simple">https://binary.pensoft.net/fig/1188398</uri></graphic></fig></tp:treatment-sec><tp:treatment-sec sec-type="description" id="SECID0EUDAG"><title>Description.</title><p><bold>Vines, lianas and shrubs. <italic>Stems</italic></bold> cylindrical, greyish-brown, with dense, reddish-purple long glandular hairs, soft bristles, short yellowish hairs and sparse prickles, apically rooting. <bold><italic>Leaves</italic></bold> simple; blades ovate to oblong-lanceolate, herbaceous, 8–16 × 3.5–6 cm, apex acuminate to acute, base cordate; adaxially flat, hirsutullous with long, purple stipitate glands along veins, abaxially densely yellowish-brown tomentose and pubescent, with long soft hairs along mid-ribs; principal veins sparsely retrorsely aculeolate, margin unevenly serrate to doubly serrate, apex acuminate to acute, lateral veins 9 to 10 pairs; petiole 1.5–2 cm, with dense, long, purplish-red glandular hairs and soft bristles; stipules caducous, free, pinnatipartite, lobes narrowly elliptic or lanceolate, densely covered with long glandular hairs and tomentose-villous, 1–1.5 cm. <bold><italic>Inflorescences</italic></bold> terminal or axillary, short botryoid, 5–10 flowered; involucral bracts 6–9 mm, lobed, lobes linear or lanceolate, villous, rachis and pedicels with dense reddish-purple long glandular hairs and soft bristles; peduncle 5–10 cm, pedicels 1.5–2 cm; <bold><italic>Flowers</italic></bold> 2–2.5 cm. Sepals ovate-lanceolate, 5–6 mm, apex acuminate to caudate, outer sepals usually 2- or 3-laciniate; abaxially densely greyish-white pubescent, purplish-red long glandular hairs and soft bristles, adaxially densely greyish-white pubescent. Petals white, broadly ovate to oblong, 5–6 × 4–5 mm, base barely clawed, slightly shorter than sepals. Stamens many; filaments linear, lower part slightly broader; anthers with few long hairs. Carpels many, style longer than stamens, glabrous.</p></tp:treatment-sec><tp:treatment-sec sec-type="phenology" id="SECID0EHEAG"><title>Phenology.</title><p>Flowering in March to May, fruits have not been seen yet.</p></tp:treatment-sec><tp:treatment-sec sec-type="etymology" id="SECID0EMEAG"><title>Etymology.</title><p>The specific epithet ‘<tp:taxon-name><tp:taxon-name-part taxon-name-part-type="genus" reg="Rubus"/><tp:taxon-name-part taxon-name-part-type="species" reg="tingzhouensis">tingzhouensis</tp:taxon-name-part></tp:taxon-name>’ refers to the ancient region Tingzhou (汀州) in south-western Fujian, China, where this species was discovered. The Chinese name, “红毛木莓” (hong mao mu mei), reflects the plant’s dense covering of reddish-purple long hairs.</p></tp:treatment-sec><tp:treatment-sec sec-type="distribution" id="SECID0E2EAG"><title>Distribution and ecology.</title><p>Currently, this species is only found in Changting County and Shanghang County, Fujian Province, China (Fig. <xref ref-type="fig" rid="F5">5</xref>). It is sporadically distributed in the understorey of the primary forest in mountain valleys at an altitude of 300–400 m. The habitat features a thick layer of dead branches and leaf litter, as well as a substantial amount of humus, supporting vigorous growth of herbaceous, shrubby and woody plants. Associated species include <italic><tp:taxon-name><tp:taxon-name-part taxon-name-part-type="genus" reg="Vernicia">Vernicia</tp:taxon-name-part><tp:taxon-name-part taxon-name-part-type="species" reg="montana">montana</tp:taxon-name-part></tp:taxon-name></italic> Lour. and <italic><tp:taxon-name><tp:taxon-name-part taxon-name-part-type="genus" reg="Pterocarya">Pterocarya</tp:taxon-name-part><tp:taxon-name-part taxon-name-part-type="species" reg="stenoptera">stenoptera</tp:taxon-name-part></tp:taxon-name></italic> C.D.C. in the tree layer; <italic><tp:taxon-name><tp:taxon-name-part taxon-name-part-type="genus" reg="Rubus">R.</tp:taxon-name-part><tp:taxon-name-part taxon-name-part-type="species" reg="corchorifolius">corchorifolius</tp:taxon-name-part></tp:taxon-name></italic> L.f., <italic><tp:taxon-name><tp:taxon-name-part taxon-name-part-type="genus" reg="Buddleja">Buddleja</tp:taxon-name-part><tp:taxon-name-part taxon-name-part-type="species" reg="lindleyana">lindleyana</tp:taxon-name-part></tp:taxon-name></italic> Fortune, <italic><tp:taxon-name><tp:taxon-name-part taxon-name-part-type="genus" reg="Diplospora">Diplospora</tp:taxon-name-part><tp:taxon-name-part taxon-name-part-type="species" reg="dubia">dubia</tp:taxon-name-part></tp:taxon-name></italic> (Lindl.) Masam., <italic><tp:taxon-name><tp:taxon-name-part taxon-name-part-type="genus" reg="Callicarpa">Callicarpa</tp:taxon-name-part><tp:taxon-name-part taxon-name-part-type="species" reg="kochiana">kochiana</tp:taxon-name-part></tp:taxon-name></italic> Makino, <italic><tp:taxon-name><tp:taxon-name-part taxon-name-part-type="genus" reg="Ilex">Ilex</tp:taxon-name-part><tp:taxon-name-part taxon-name-part-type="species" reg="pubescens">pubescens</tp:taxon-name-part></tp:taxon-name></italic> Hook. &amp; Arn., <italic><tp:taxon-name><tp:taxon-name-part taxon-name-part-type="genus" reg="Itea">Itea</tp:taxon-name-part><tp:taxon-name-part taxon-name-part-type="species" reg="omeiensis">omeiensis</tp:taxon-name-part></tp:taxon-name></italic> C.K.Schneid., <italic><tp:taxon-name><tp:taxon-name-part taxon-name-part-type="genus" reg="Callicarpa">C.</tp:taxon-name-part><tp:taxon-name-part taxon-name-part-type="species" reg="formosana">formosana</tp:taxon-name-part></tp:taxon-name></italic> R.Br., <italic><tp:taxon-name><tp:taxon-name-part taxon-name-part-type="genus" reg="Clerodendrum">Clerodendrum</tp:taxon-name-part><tp:taxon-name-part taxon-name-part-type="species" reg="cyrtophyllum">cyrtophyllum</tp:taxon-name-part></tp:taxon-name></italic> Turcz., <italic><tp:taxon-name><tp:taxon-name-part taxon-name-part-type="genus" reg="Loropetalum">Loropetalum</tp:taxon-name-part><tp:taxon-name-part taxon-name-part-type="species" reg="chinense">chinense</tp:taxon-name-part></tp:taxon-name></italic> (R.Br.) Oliv., <italic><tp:taxon-name><tp:taxon-name-part taxon-name-part-type="genus" reg="Mallotus">Mallotus</tp:taxon-name-part><tp:taxon-name-part taxon-name-part-type="species" reg="apelta">apelta</tp:taxon-name-part></tp:taxon-name></italic> (Lour.) Müll.Arg., <italic><tp:taxon-name><tp:taxon-name-part taxon-name-part-type="genus" reg="Trema">Trema</tp:taxon-name-part><tp:taxon-name-part taxon-name-part-type="species" reg="tomentosa">tomentosa</tp:taxon-name-part></tp:taxon-name></italic> (Roxb.) H.Hara, <italic><tp:taxon-name><tp:taxon-name-part taxon-name-part-type="genus" reg="Phyllanthus">Phyllanthus</tp:taxon-name-part><tp:taxon-name-part taxon-name-part-type="species" reg="glaucus">glaucus</tp:taxon-name-part></tp:taxon-name></italic> Wall. ex Müll.Arg., <italic><tp:taxon-name><tp:taxon-name-part taxon-name-part-type="genus" reg="Melastoma">Melastoma</tp:taxon-name-part><tp:taxon-name-part taxon-name-part-type="species" reg="malabathricum">malabathricum</tp:taxon-name-part></tp:taxon-name></italic> L. and <italic><tp:taxon-name><tp:taxon-name-part taxon-name-part-type="genus" reg="Rubus">R.</tp:taxon-name-part><tp:taxon-name-part taxon-name-part-type="species" reg="reflexus">reflexus</tp:taxon-name-part></tp:taxon-name></italic> Ker Gawl. in the shrub layer; <italic><tp:taxon-name><tp:taxon-name-part taxon-name-part-type="genus" reg="Lysimachia">Lysimachia</tp:taxon-name-part><tp:taxon-name-part taxon-name-part-type="species" reg="alfredii">alfredii</tp:taxon-name-part></tp:taxon-name></italic> Hance, <italic><tp:taxon-name><tp:taxon-name-part taxon-name-part-type="genus" reg="Senecio">Senecio</tp:taxon-name-part><tp:taxon-name-part taxon-name-part-type="species" reg="scandens">scandens</tp:taxon-name-part></tp:taxon-name></italic> Buch.-Ham. ex D.Don, <italic><tp:taxon-name><tp:taxon-name-part taxon-name-part-type="genus" reg="Blechnopsis">Blechnopsis</tp:taxon-name-part><tp:taxon-name-part taxon-name-part-type="species" reg="orientalis">orientalis</tp:taxon-name-part></tp:taxon-name></italic> (L.) C.Presl and <italic><tp:taxon-name><tp:taxon-name-part taxon-name-part-type="genus" reg="Dicranopteris">Dicranopteris</tp:taxon-name-part><tp:taxon-name-part taxon-name-part-type="species" reg="pedata">pedata</tp:taxon-name-part></tp:taxon-name></italic> (Houtt.) Nakaike in the herbaceous layer.</p><fig id="F5" position="float" orientation="portrait"><object-id xmlns:xlink="http://www.w3.org/1999/xlink" content-type="doi" xlink:type="simple">10.3897/phytokeys.249.138951.figure5</object-id><object-id xmlns:xlink="http://www.w3.org/1999/xlink" content-type="arpha" xlink:type="simple">A346637B-F837-54F5-9089-84D9F35ED5F4</object-id><label>Figure 5.</label><caption><p>Geographical distribution of <italic><tp:taxon-name><tp:taxon-name-part taxon-name-part-type="genus" reg="Rubus">R.</tp:taxon-name-part><tp:taxon-name-part taxon-name-part-type="species" reg="tingzhouensis">tingzhouensis</tp:taxon-name-part></tp:taxon-name></italic> in China (red star).</p></caption><graphic xmlns:xlink="http://www.w3.org/1999/xlink" xlink:href="phytokeys-249-251_article-138951__-g005.jpg" position="float" orientation="portrait" xlink:type="simple" id="oo_1188399.jpg"><uri content-type="original_file" xlink:type="simple">https://binary.pensoft.net/fig/1188399</uri></graphic></fig></tp:treatment-sec><tp:treatment-sec sec-type="Conservation assessment" id="SECID0EZMAG"><title>Conservation assessment.</title><p><italic><tp:taxon-name><tp:taxon-name-part taxon-name-part-type="genus" reg="Rubus">R.</tp:taxon-name-part><tp:taxon-name-part taxon-name-part-type="species" reg="tingzhouensis">tingzhouensis</tp:taxon-name-part></tp:taxon-name></italic> is documented in limited populations distributed within sparse forests on mountain slopes in Shanghang, Changting and Wuping County, Fujian Province or thrives along stream margins and under mixed forests. Notably, one population in Changting County is adjacent to a scenic locale, heightening its susceptibility to considerable anthropogenic disturbance. Furthermore, most of these populations are located outside designated conservation zones, making them vulnerable to ongoing exploitation of woodland resources by local residents. Thus, this newly-recognised species is assigned a preliminary status of Vulnerable (<abbrev xmlns:xlink="http://www.w3.org/1999/xlink" xlink:title="Vulnerable" id="ABBRID0EKNAG" xlink:type="simple">VU</abbrev> D2) according to the IUCN Red List Categories and Criteria (<xref ref-type="bibr" rid="B27">Standards and Group 2006</xref>; <xref ref-type="bibr" rid="B2">Betts et al. 2020</xref>), reflecting a population with a severely limited occupancy range (typically less than 20 km<sup>2</sup>) or few locations (typically five or fewer).</p></tp:treatment-sec><ref-list><ref id="B27"><mixed-citation xmlns:xlink="http://www.w3.org/1999/xlink" xlink:type="simple">Standards, Group PW (<year>2006</year>) Guidelines for using the IUCN red list categories and criteria. International Union for Conservation of Nature, Gland, Switzerland.</mixed-citation></ref><ref id="B2"><mixed-citation xmlns:xlink="http://www.w3.org/1999/xlink" xlink:type="simple"><person-group><name name-style="western"><surname>Betts</surname><given-names>J</given-names></name><name name-style="western"><surname>Young</surname><given-names>RP</given-names></name><name name-style="western"><surname>Hilton‐Taylor</surname><given-names>C</given-names></name><name name-style="western"><surname>Hoffmann</surname><given-names>M</given-names></name><name name-style="western"><surname>Rodríguez</surname><given-names>JP</given-names></name><name name-style="western"><surname>Stuart</surname><given-names>SN</given-names></name><name name-style="western"><surname>Milner‐Gulland</surname><given-names>E</given-names></name></person-group> (<year>2020</year>) <article-title>A framework for evaluating the impact of the IUCN Red List of threatened species.</article-title><source>Conservation Biology</source><volume>34</volume>(<issue>3</issue>): <fpage>632</fpage>–<lpage>643</lpage>. <ext-link xlink:href="10.1111/cobi.13454" ext-link-type="doi" xlink:type="simple">https://doi.org/10.1111/cobi.13454</ext-link></mixed-citation></ref></ref-list></tp:taxon-treatment>
