# Supplementary material for: ﻿Rubustingzhouensis (Rosaceae), a new species from Fujian, China
Source: PhytoKeys. 2024 Dec 2;249:251–67. doi: 10.3897/phytokeys.249.138951 (PMC11629084; doi:10.3897/phytokeys.249.138951)
Supplement: Supplementary material 2 — Taxa and GenBank accession numbers for plastome sequences used in this study [file phytokeys-249-251_article-138951__-s002.xls]

## Sheet: Sheet1
Table S1. Taxa and GenBank accession numbers for plastome sequences used in this study
Species	Genbank Accession	Species	Genbank Accession
Rubus amabilis Focke	MN652918	Rubus pectinaris Focke	MT576953
Rubus bambusarum Focke	MW238419	Rubus peltatus Maxim.	MT576945
Rubus chingii Hu	MN885523	Rubus pileatus Focke	MT576956
Rubus cochinchinensis Tratt.	MN913339	Rubus pyrifolius var. permollis Merrill	MT576950
Rubus columellaris Tutcher	MT576939	Rubus reflexus var. lanceolobus F. P. Metcalf	MT576937
Rubus corchorifolius L. f.	MT576951	Rubus rubroangustifolius Sasaki	MT274123
Rubus coreanus Miq.	MT478114	Rubus sachalinensis H. Lév.	MW085086
Rubus austrosinensis Huan C. Wang (Rubus crassifolius T. T. Yu & L. T. Lu)	MT576949	Rubus setchuenensis Bureau & Franch.	MT576955
Rubus ellipticus Sm.	MT576935	Rubus swinhoei Hance	NC_077571
Rubus ellipticus var. obcordatus (Franch.) Focke	MT576940	Rubus taitoensis Hayata	MT274124
Rubus glandulosopunctatus Hayata	MT274118	Rubus taiwanicola Koidz. & Ohwi	MT274125
Rubus henryi Hemsl. & Kuntze	MT576954	Rubus takesimensis Nakai	MG972806
Rubus hirsutus Thunb.	OK127882	Rubus tephrodes Hance	MT478113
Rubus hunanensis Hand.-Mazz.	OK127885	Rubus trianthus Focke	MT478115
Rubus ichangensis Hemsl. & Kuntze	MT576943	Rubus trifidus Steud.	MK465682
Rubus incanus Sasaki ex Y. C. Liu & Yang	MT274119	Rubus tsangii Merr.	MT576948
Rubus innominatus S. Moore	OK127883	Rubus wallichianus Wight & Arn.	MT576941
Rubus kawakamii Hayata	MT274120	Rubus xanthocarpus Bureau & Franch.	MT576946
Rubus laciniatostipulatus Hayata ex Koidz.	MT274121	Rubus xanthoneurus Focke ex Diels	MT576942
Rubus lambertianus Ser.	OK127886	Rubus crataegifolius Bunge	MG189543
Rubus lambertianus var. glaber Hemsl.	MH992400	Rubus crataegifolius Bunge	MG189543
Rubus leucanthus Hance	MK105853	Rubus amphidasys Focke ex Diels	KU881202/KU881346/KU881490
Rubus niveus Wall. ex G. Don	MT576936	Fragaria vesca L.	NC_015206*
Rubus parviaraliifolius Hayata	MT274122	Rosa banksiae Aiton	NC_042194*
Rubus parvifolius L.	OK127884
Species*: out group
