# Supplementary material for: ﻿Rubustingzhouensis (Rosaceae), a new species from Fujian, China
Source: PhytoKeys. 2024 Dec 2;249:251–67. doi: 10.3897/phytokeys.249.138951 (PMC11629084; doi:10.3897/phytokeys.249.138951)
Supplement: Supplementary material 4 — Digital photos of plants R.swinhoei [file phytokeys-249-251_article-138951__-s004.zip]

Archive with 5 entries (4 files):
- R_swinhoei/
- R_swinhoei/Rubus swinhoei_1.jpg
- R_swinhoei/Rubus swinhoei_2.jpg
- R_swinhoei/Rubus swinhoei_3.jpg
- R_swinhoei/Rubus swinhoei_4.jpg
