# Supplementary material for: ﻿Rubustingzhouensis (Rosaceae), a new species from Fujian, China
Source: PhytoKeys. 2024 Dec 2;249:251–67. doi: 10.3897/phytokeys.249.138951 (PMC11629084; doi:10.3897/phytokeys.249.138951)
Supplement: Supplementary material 5 — Digital photos of plants R.tingzhouensis [file phytokeys-249-251_article-138951__-s005.zip]

Archive with 8 entries (7 files):
- R_Changii/
- R_Changii/IMG_2757_Rubus_changii.JPG
- R_Changii/IMG_2775_Rubus_changii.JPG
- R_Changii/IMG_2789_Rubus_changii.JPG
- R_Changii/IMG_2796_Rubus_changii.JPG
- R_Changii/IMG_2797_Rubus_changii.JPG
- R_Changii/IMG_2813_Rubus_changii.JPG
- R_Changii/IMG_2819_Rubus_changii.JPG
